# Supplementary material for: Exposure to Folate Receptor Alpha Antibodies during Gestation and Weaning Leads to Severe Behavioral Deficits in Rats: A Pilot Study
Source: PLoS One. 2016 Mar 24;11(3):e0152249. doi: 10.1371/journal.pone.0152249 (PMC4807076; doi:10.1371/journal.pone.0152249)
Supplement: S1 Dataset — (XLS) [file pone.0152249.s001.xls]

## Sheet: Sheet1
Type	per_dist	cent_dist	per_time	cent_time	corn_time	self	rear
SC	984	264	121	14	169	0	38
SC	672	252	127	71	103	1	20
SC	1632	168	127	9	156	0	39
SC	660	108	73	56	162	1	29
SC	600	108	111	22	182	0	23
SC	516	36	74	5	215	1	12
SC	600	240	134	38	126	1	37
SC	984	312	138	63	108	0	26
SC	1872	672	142	44	121	3	48
SC	1116	504	130	28	149	2	39
SC	1680	288	155	20	131	1	34
SC	792	0	89	0	216	1	12
SC	1416	276	194	25	86	1	35
GST-PRW	372	0	32	0	280	4	4
GST-PRW	528	0	60	0	239	5	9
GST-PRW	1332	228	141	23	151	4	32
GST-PRW	948	60	147	15	161	11	12
GST-PRW	1920	144	190	11	166	4	27
GST-PRW	1524	156	124	25	158	10	13
