# Supplementary material for: Exposure to Folate Receptor Alpha Antibodies during Gestation and Weaning Leads to Severe Behavioral Deficits in Rats: A Pilot Study
Source: PLoS One. 2016 Mar 24;11(3):e0152249. doi: 10.1371/journal.pone.0152249 (PMC4807076; doi:10.1371/journal.pone.0152249)
Supplement: S3 Dataset — (XLSX) [file pone.0152249.s003.xlsx]

## Sheet: Sheet1
Passive Avoidance
ID	Intervention	Total distance traveled.1	Total distance traveled.2	Total distance traveled.3	Total distance traveled.4	Number of shocks.1	Number of shocks.2	Number of shocks.3	Number of shocks.4	Number of entrances.1	Number of entrances.2	Number of entrances.3	Number of entrances.4	Time to first entry.1	Time to first entry.2	Time to first entry.3	Time to first entry.4
1	control (SC)	8.26	7	9.91	#NULL!	1	1	1	#NULL!	1	1	1	#NULL!	20.4	64.9	340.53	#NULL!
2	control (SC)	5.2	1.33	2.98	7.11	3	0	0	2	2	0	0	2	0.53	600	600	246.5
3	control (SC)	10.99	4.2	8.24	2.9	2	0	0	1	2	0	0	1	12.7	600	600	568.3
4	control (SC)	8.09	3.42	4.81	4.44	12	0	1	0	2	0	1	0	1.3	600	103	600
5	control (SC)	6.78	9.91	4.78	6.08	1	4	1	0	1	1	1	0	267.7	186.5	21.2	600
6	control (SC)	8.26	7	9.91	#NULL!	1	1	1	#NULL!	1	1	1	#NULL!	20.4	64.9	340.5	#NULL!
7	control (SC)	15.65	9.61	11.51	7.62	10	2	0	0	4	2	0	0	25.03	191.8	600	600
8	control (SC)	8.48	8.95	12	10.04	5	3	1	0	3	1	1	0	20.87	412.9	220.9	600
274	GST	21.3	11.73	5	11.27	11	29	0	18	4	3	0	2	1	35	#NULL!	105
275	GST	19.47	16.64	11.05	14.54	10	20	3	2	8	4	3	2	0	291	60	52
276	GST	35.3	12.11	12.31	7.56	21	5	4	0	12	2	3	0	21	3	0	#NULL!
277	GST	16.02	17.65	22.26	18.97	5	2	17	11	2	1	5	3	26	226	21	42
Active Avoidance
ID	Intervention	Total distance traveled.1	Total distance traveled.2	Total distance traveled.3	Total distance traveled.4	Number of shocks.1	Number of shocks.2	Number of shocks.3	Number of shocks.4	Number of entrances.1	Number of entrances.2	Number of entrances.3	Number of entrances.4	Time to first entry.1	Time to first entry.2	Time to first entry.3	Time to first entry.4
1	control (SC)	37.88	31.03	30.22	29.53	19	3	0	5	16	3	0	5	18.77	31.3	600	49.9
2	control (SC)	39.81	35.5	36.98	38.4	12	4	2	0	12	3	2	0	16.03	25.8	5.3	600
3	control (SC)	39.19	30.67	30.41	32.74	16	7	3	4	13	6	3	2	45.2	14	69.6	25.1
4	control (SC)	35.86	36.39	35.15	32.85	5	8	2	0	4	7	2	0	12.3	31.3	61.9	600
5	control (SC)	36.65	34.41	36.37	37.75	27	14	9	2	19	9	6	2	14.8	0.53	21.2	439.3
6	control (SC)	37.88	31.03	30.22	29.53	19	3	0	5	16	3	0	5	18.77	31.3	600	49.93
7	control (SC)	39.24	35.68	31.62	32.35	20	4	9	1	16	4	6	1	4.6	69.67	29.07	345.4
8	control (SC)	36.64	35.11	37.17	35.37	38	13	4	35	19	10	4	18	10.43	46.2	34.03	20.63
274	GST	61.26	48.27	46.36	51.11	48	64	46	83	18	18	16	20	21	7	48	18
275	GST	26.56	28.94	42.24	28.73	41	52	54	47	13	12	15	10	7	14	7	19
276	GST	60.61	28.87	31.84	40.37	60	28	37	36	25	7	9	13	14	45	52	17
277	GST	56.08	41.86	35.76	34.86	47	48	58	60	20	11	13	12	14	6	14	5
Passive Avoidance
ID	Intervention	Total distance traveled.1	Total distance traveled.2	Total distance traveled.3	Total distance traveled.4	Number of shocks.1	Number of shocks.2	Number of shocks.3	Number of shocks.4	Number of entrances.1	Number of entrances.2	Number of entrances.3	Number of entrances.4	Time to first entry.1	Time to first entry.2	Time to first entry.3	Time to first entry.4
1	given FR antibody (PRW)	0.62	0.54	1.19	2.52	1	0	0	1	1	0	0	1	0	600	600	64
2	given FR antibody (PRW)	7.86	1.27	3.01	6.95	12	0	0	1	5	0	0	1	26	600	600	324
3	given FR antibody (PRW)	6.43	1.29	1.4	2.32	4	1	0	0	2	1	0	0	14	20	600	600
4	given FR antibody (PRW)	6.3	1.26	3.56	3.65	13	0	0	0	2	0	0	0	0	600	600	600
5	given FR antibody (PRW)	13.03	10.08	9.38	5.18	9	1	1	0	4	1	1	0	10	4	44	600
6	given FR antibody (PRW)	9.01	4.74	4.69	3.79	6	3	0	0	2	1	0	0	0	131	600	600
7	given FR antibody (PRW)	24.61	14.03	7.32	4.76	3	4	0	0	3	3	0	0	4	0	600	600
8	given FR antibody (PRW)	12.96	11.63	9.51	9.44	5	0	1	0	3	0	1	0	2	600	64	600
1	given normal rabbit IgG (SC)	12.03	2.74	2.28	1.25	13	0	0	0	5	0	0	0	1	600	600	600
2	given normal rabbit IgG (SC)	7.09	5.31	3.42	2.83	4	2	1	0	1	2	1	0	11	1	296	600
3	given normal rabbit IgG (SC)	6.31	9.64	5.81	5.31	2	0	0	1	2	0	0	1	3	600	600	1
4	given normal rabbit IgG (SC)	14.42	8.11	6.13	7.75	4	1	1	0	3	1	1	0	0	20	4	600
Active Avoidance
ID	Intervention	Total distance traveled.1	Total distance traveled.2	Total distance traveled.3	Total distance traveled.4	Total distance traveled.5	Total distance traveled.6	Number of shocks.1	Number of shocks.2	Number of shocks.3	Number of shocks.4	Number of shocks.5	Number of shocks.6	Number of entrances.1	Number of entrances.2	Number of entrances.3	Number of entrances.4
1	given FR antibody (PRW)	26.67	38.97	35.4	31.23	27.84	28.06	58	31	8	4	5	1	14	17	6	2
2	given FR antibody (PRW)	33.98	39.64	36.48	34.39	32.93	32.32	41	15	4	2	3	10	28	13	4	2
3	given FR antibody (PRW)	27.86	29.36	34.65	34.2	32.77	16.79	38	46	18	14	10	2	16	14	12	9
4	given FR antibody (PRW)	24.67	23.2	25.88	39.33	27.94	28.5	57	54	34	31	25	26	11	10	13	18	Number of entrances.5	Number of entrances.6	Time to first entry.1	Time to first entry.2	Time to first entry.3	Time to first entry.4	Time to first entry.5	Time to first entry.6
5	given FR antibody (PRW)	43.49	42.56	38.71	38.8	42.46	39.94	10	8	3	5	29	7	8	7	3	5	3	1	39	31	50	25	25	26
6	given FR antibody (PRW)	42.58	38.6	32.37	34.51	0	#NULL!	18	7	1	1	0	#NULL!	16	6	1	1	3	6	32	0	99	87	43	4
7	given FR antibody (PRW)	51.69	48.29	50.79	46.86	45.92	50.06	20	11	11	23	18	34	12	6	10	22	10	2	72	40	42	32	29	26
8	given FR antibody (PRW)	42.87	36.42	29.14	33.05	36.87	30.16	37	58	26	24	17	36	18	18	6	12	11	14	39	44	0	56	84	31
1	given normal rabbit IgG (SC)	29.12	31.58	35.89	40.58	45.79	36.53	50	32	19	21	17	2	16	12	12	9	20	7	43	4	109	58	39	19
2	given normal rabbit IgG (SC)	43.83	50.44	29.8	36.84	36.25	37.8	12	3	6	3	0	2	6	3	6	3	0	#NULL!	7	50	66	246	600	#NULL!
3	given normal rabbit IgG (SC)	37.26	36.52	32.94	36.14	35.7	#NULL!	20	16	11	11	2	#NULL!	13	14	8	8	18	17	29	60	27	32	30	3
4	given normal rabbit IgG (SC)	37.51	36.31	38.97	33.38	33.71	#NULL!	17	6	3	2	4	#NULL!	11	6	3	2	16	12	3	0	7	38	49	28
																		8	1	37	9	39	41	114	194
																		0	2	52	3	79	158	600	292
																		2	#NULL!	20	40	33	31	207	#NULL!
																		4	#NULL!	76	139	150	143	64	#NULL!
