# Supplementary material for: Exposure to Folate Receptor Alpha Antibodies during Gestation and Weaning Leads to Severe Behavioral Deficits in Rats: A Pilot Study
Source: PLoS One. 2016 Mar 24;11(3):e0152249. doi: 10.1371/journal.pone.0152249 (PMC4807076; doi:10.1371/journal.pone.0152249)
Supplement: S4 Dataset — (XLSX) [file pone.0152249.s004.xlsx]

## Sheet: Sheet1
Open Field- GST
Parameter	SC Mean	SEM	GST Mean	SEM
Distance in Peripheral Area (cm)	1546.8	86.3935	1560	117.473
Time in Peripheral Area (sec)	255.83	8.30743	281.75	7.68521
Distance in Central Area (cm)	286.8	45.3061	143	37.3229
Time in Central Area (sec)	44.17	8.30743	18.25	7.68521
Time in Corner Area (sec)	111.77	8.47268	146.5	14.8913
Total Rearings	30.9	2.34023	20.5	4.85627
Total Self-Groomings	0.8	0.290593	0.75	0.478714
Open Field- PRW
Parameter	SC Mean	SEM	PRW Mean	SEM
Distance in Peripheral Area (cm)	1161.6	142.36	882.667	154.93
Time in Peripheral Area (sec)	278.4	4.31	292.444	2.48
Distance in Central Area (cm)	152	37.27	69.3333	30.18
Time in Central Area (sec)	21.6	4.31	7.55556	2.48
Time in Corner Area (sec)	55.8	28.08	141.667	23.27
Total Rearings	19.4	4.62	11.6667	2.11
Total Self-Groomings	0.61	0.24	0.888889	0.39
