# Supplementary material for: Exposure to Folate Receptor Alpha Antibodies during Gestation and Weaning Leads to Severe Behavioral Deficits in Rats: A Pilot Study
Source: PLoS One. 2016 Mar 24;11(3):e0152249. doi: 10.1371/journal.pone.0152249 (PMC4807076; doi:10.1371/journal.pone.0152249)
Supplement: S5 Dataset — (XLSX) [file pone.0152249.s005.xlsx]

## Sheet: Sheet1
Parameter	SC Mean	SEM	POW Mean	SEM	Unpaired t-test
Distance in Peripheral Area (cm)	1419	155.5	1263	140.1	p=0.4842
Time in Peripheral Area (sec)	275.5	4.4	266.25	4.3	p=0.1834
Distance in Central Area (cm)	174	23.2	228	16.2	p=0.1049
Time in Central Area (sec)	24.5	4.4	33.75	4.3	p=0.1834
Time in Corner Area (sec)	144	17.3	115	6.9	p=0.1705
Total Rearings	29.25	4.6	32.5	0.6	p=0.5098
Total Self-Groomings	1	0.5	0.25	0.3	p=0.3628
Total Distance (cm)	1593	176.9	1491	126.5	p=0.6556
